# Supplementary material for: Genome-wide analysis of the soybean CRK-family and transcriptional regulation by biotic stress signals triggering plant immunity
Source: PLoS One. 2018 Nov 15;13(11):e0207438. doi: 10.1371/journal.pone.0207438 (PMC6237359; doi:10.1371/journal.pone.0207438)
Supplement: S1 Table — (XLS) [file pone.0207438.s007.xls]

## Sheet: Suppl. Table 1
Supplementary Table 1. Gene and locus names, location in the genome, domains and clades of the GmCRKs family.
(1) Number of PF01657 (DUF26; Salt stress response/antifungal domain)
(2) Protein Kinase domains, where 'I' corresponds to PF00069 (Protein Kinase domain) and 'II' to PF07714 (Protein Tyrosine Kinase domain)
* All sequences and accesions numbers were obtained from Phytozome, except for those CRK indicated with an asterisk that were obtained from NCBI.
Gene name		Locus name		Genomic position		Chr		Protein Accsessions numbers used in this study		Uniprot code		AA		N° of PF01657 domains (1)	1	Protein Kinase domain (2)		Clade		Alternative splicing events
GmCRK1		Glyma.01G013500		1284193..1292972		1		Glyma.01G013500.1.p		K7K178		674		2		II		III
GmCRK2		Glyma.01G028100		2929035..2934455		1		Glyma.01G028100.1.p		K7K1F9		652		2		II		I		4
GmCRK3		Glyma.01G240800		56449648..56452477		1		Glyma.01G240800.1.p		K7K5K9		634		2		II		II		4
GmCRK4		Glyma.01G240900		56455146..56459180		1		Glyma.01G240900.1.p		K7K5L0		665		2		II		II		2
GmCRK5		Glyma.01G241000		56460390..56463728		1		Glyma.01G241000.1.p		A0A0R4J2L4		669		2		II		IV		3
GmCRK6		Glyma.02G037100		3446107..3450477		2		Glyma.02G037100.1.p		K7K6A2		652		2		II		I		8
GmCRK7		Glyma.02G037200		3453573..3457418		2		Glyma.02G037200.1.p		I1JC52		648		2		I		I
GmCRK8		Glyma.04G127100		17126079..17130669		4		Glyma.04G127100.1.p		K7KJT5		671		2		II		II		3
GmCRK9		Glyma.05G005100		440166..444502		5		Glyma.05G005100.1.p		K7KNM1		667		2		I		I
GmCRK10		Glyma.06G312000		50041047..50048067		6		Glyma.06G312000.1.p		A0A0R0JNU0		495		1		II		II		2
GmCRK11		Glyma.08G284100		39178641..39183388		8		Glyma.08G284100.1.p		I1KXC6		657		2		I		I		2
GmCRK12		Glyma.09G150500		37139326..37147788		9		Glyma.09G150500.1.p		K7LE20		907		4		I		IV
GmCRK13		Glyma.09G151400		37293462..37298324		9		Glyma.09G151400.1.p		A0A0R0I8T2		948		4		I		IV		9
GmCRK14		Glyma.09G151700		37367847..37372636		9		Glyma.09G151700.1.p		K7LE29		918		4		I		IV		4
GmCRK15		Glyma.10G109200		25326803..25332068		10		Glyma.10G109200.1.p		K7LIH0		648		2		I		IV		5
GmCRK16		Glyma.10G252700		48047256..48050564		10		Glyma.10G252700.1.p		I1LEA0		670		2		II		IV		3
GmCRK17		Glyma.10G252800		48053523..48057376		10		Glyma.10G252800.1.p		C6ZRS1		700		2		I		IV		3
GmCRK18		Glyma.10G253000		48068741..48072310		10		Glyma.10G253000.1.p		I1LEA3		655		2		II		IV
GmCRK19		Glyma.10G253100		48074590..48077928		10		Glyma.10G253100.1.p		I1LEA4		666		2		I		III
GmCRK20		Glyma.10G253200		48082774..48087693		10		Glyma.10G253200.1.p		I1LEA5		696		2		I		III
GmCRK21		Glyma.10G253300		48087019..48104787		10		Glyma.10G253300.1.p		K7LLD7		669		2		II		III		2
GmCRK22		Glyma.10G253800		48119100..48123172		10		Glyma.10G253800.1.p		A0A0R0HYT9		671		2		II		III
GmCRK23		Glyma.10G253900		48126241..48129669		10		Glyma.10G253900.1.p		K7LLE2		664		2		I		III
GmCRK24		Glyma.10G254300		48151959..48155856		10		Glyma.10G254300.1.p		I1LEA9		651		2		I		III
GmCRK25 *		Glyma.11G002800		181249..186134		11		XP_014619021.1		A0A0R0HA91		647		2		II		II
GmCRK26		Glyma.11G204500		28463809..28469920		11		Glyma.11G204500.1.p		A0A0R0HT29		653		2		II		I
GmCRK27		Glyma.11G204700		28509882..28516171		11		Glyma.11G204700.1.p		K7LRA3		653		2		II		I
GmCRK28		Glyma.11G204800		28610754..28615056		11		Glyma.11G204800.1.p		A0A0R0HK16		645		2		II		I		7
GmCRK29		Glyma.11G204900		28627793..28636235		11		Glyma.11G204900.1.p		K7LRA7		649		2		II		I
GmCRK30		Glyma.11G205200		28711772..28718821		11		Glyma.11G205200.1.p		K7LRB2		632		2		II		I
GmCRK31		Glyma.11G205300		28767596..28772638		11		Glyma.11G205300.1.p		A0A0R0HK18		649		2		I		I
GmCRK32		Glyma.11G205400		28805817..28811526		11		Glyma.11G205400.1.p		N/D		545		2		I		I
GmCRK33 *		Glyma.11G205600		28827359..28829828		11		XP_014619114.1		A0A0R0HUI1		476		1		II		I
GmCRK34		Glyma.11G206100		29021060..29032176		11		Glyma.11G206100.1.p		A0A0R0HTB4		659		2		I		I		11
GmCRK35		Glyma.11G206300		29048174..29052218		11		Glyma.11G206300.1.p		K7LRC6		624		2		II		I
GmCRK36		Glyma.11G206400		29145347..29149342		11		Glyma.11G206400.1.p		K7LRC7		625		2		II		I		2
GmCRK37		Glyma.11G206700		29187483..29194791		11		Glyma.11G206700.1.p		K7LRD0		651		2		I		I		6
GmCRK38		Glyma.11G206900		29352896..29358680		11		Glyma.11G206900.1.p		I1LM47		529		2		I		I		4
GmCRK39		Glyma.11G207000		29377581..29381371		11		Glyma.11G207000.1.p		I1LM48		643		2		II		I		2
GmCRK40		Glyma.11G207300		29452563..29461608		11		Glyma.11G207300.1.p		K7LRD6		652		2		II		I
GmCRK41		Glyma.11G207500		29490841..29496018		11		Glyma.11G207500.1.p		I1LM52		641		2		II		I
GmCRK42		Glyma.13G188900		30244450..30249368		13		Glyma.13G188900.1.p		K7M0J7		642		2		II		II
GmCRK43		Glyma.13G189000		30251712..30254986		13		Glyma.13G189000.1.p		K7M0J8		669		2		II		II
GmCRK44		Glyma.15G226500		41661817..41667895		15		Glyma.15G226500.1.p		I1MIK0		646		2		II		II		2
GmCRK45		Glyma.15G226800		41824951..41828499		15		Glyma.15G226800.1.p		K7MD83		665		2		II		II
GmCRK46		Glyma.15G227000		41846334..41849912		15		Glyma.15G227000.1.p		I1MIK4		670		2		II		II		2
GmCRK47		Glyma.16G202200		36360357..36365644		16		Glyma.16G202200.1.p		I1MQ67		931		4		I		IV		4
GmCRK48 *		Glyma.16G202400		36383736..36388543		16		XP_003549139.1		K7MIQ1		917		4		I		IV		3
GmCRK49		Glyma.17G088000		6832008..6836872		17		Glyma.17G088000.1.p		A0A0R0FL96		670		2		II		I		2
GmCRK50		Glyma.18G046100		3982798..3989668		18		Glyma.18G046100.1.p		A0A0R0F4A1		638		2		II		I		2
GmCRK51		Glyma.18G046200		3994520..3998460		18		Glyma.18G046200.1.p		K7MPY0		629		2		II		I
GmCRK52		Glyma.18G046300		4003888..4008867		18		Glyma.18G046300.1.p		I1MZK2		640		2		II		I
GmCRK53		Glyma.18G046400		4020380..4030143		18		Glyma.18G046400.1.p		A0A0R0EW48		646		2		II		I
GmCRK54		Glyma.18G046600		4061751..4070033		18		Glyma.18G046600.1.p		N/D		620		2		I		I
GmCRK55		Glyma.18G141500		21917438..21922118		18		Glyma.18G141500.1.p		I1N1J1		649		2		I		I
GmCRK56		Glyma.18G141700		22029730..22033939		18		Glyma.18G141700.1.p		I1N1J3		656		2		I		I		2
GmCRK57		Glyma.18G219200		50604574..50611187		18		Glyma.18G219200.1.p		A0A0R0FC81		916		4		I		IV
GmCRK58		Glyma.18G219300		50612764..50616948		18		Glyma.18G219300.1.p		K7MTY3		673		2		I		IV		3
GmCRK59		Glyma.18G219600		50644125..50650550		18		Glyma.18G219600.1.p		A0A0R0F325		905		4		I		IV		4
GmCRK60		Glyma.18G219700		50651672..50656322		18		Glyma.18G219700.1.p		A0A0R0FB71		903		4		I		IV
GmCRK61		Glyma.18G219800		50667312..50671457		18		Glyma.18G219800.1.p		I1N3D9		915		4		I		IV		2
GmCRK62		Glyma.18G237900		52656634..52660776		18		Glyma.18G237900.1.p		I1N3U9		659		2		II		III		2
GmCRK63		Glyma.19G005700		514039..518599		19		Glyma.19G005700.1.p		K7MVP1		666		2		I		I
GmCRK64		Glyma.19G062300		13180211..13184242		19		Glyma.19G062300.1.p		I1N753		673		2		I		I
GmCRK65 *		Glyma.20G137200		37668280..37672165		20		XP_025983326.1		A0A0R0EBJ2		675		2		I		III
GmCRK66		Glyma.20G137300		37680430..37683923		20		Glyma.20G137300.1.p		I1NG59		669		2		II		III		3
GmCRK67		Glyma.20G137400		37693914..37705521		20		Glyma.20G137400 .1.p		A0A0R0EMF3		940		4		I		IV
GmCRK68		Glyma.20G137500		37707223..37711206		20		Glyma.20G137500.1.p		A0A0R0EBD2		668		2		I		III
GmCRK69		Glyma.20G137700		37725263..37728897		20		Glyma.20G137700.1.p		I1NG62		675		2		II		III		2
GmCRK70		Glyma.20G137900		37740651..37743826		20		Glyma.20G137900.1.p		I1NG63		672		2		I		III		2
GmCRK71		Glyma.20G138100		37755781..37759559		20		Glyma.20G138100.1.p		I1NG65		687		2		II		III
GmCRK72		Glyma.20G138400		37775805..37779358		20		Glyma.20G138400.1.p		I1NG66		688		2		I		III		2
GmCRK73		Glyma.20G138500		37787865..37791579		20		Glyma.20G138500.1.p		I1NG67		667		2		I		III
GmCRK74		Glyma.20G138600		37794073..37797540		20		Glyma.20G138600.1.p		A0A0R0EMG6		652		2		I		III		2
GmCRK75		Glyma.20G138800		37811695..37815670		20		Glyma.20G138800.1.p		A0A0R0EAZ4		733		2		I		III
GmCRK76		Glyma.20G138900		37822912..37826650		20		Glyma.20G138900.1.p		I1NG71		661		2		II		III		2
GmCRK77		Glyma.20G139000		37828387..37833226		20		Glyma.20G139000.1.p		K7N3D0		687		2		I		III		6
GmCRK78 *		Glyma.20G139100		37834785..37838313		20		XP_025983320.1		A0A0R0ECD0		685		2		I		III
GmCRK79		Glyma.20G139200		37844525..37848297		20		Glyma.20G139200.1.p		I1NG73		681		2		I		III		2
GmCRK80		Glyma.20G139300		37848666..37852389		20		Glyma.20G139300.1.p		I1NG74		675		2		II		III
GmCRK81		Glyma.20G139400		37856542..37864327		20		Glyma.20G139400.1.p		K7N3D5		745		2		II		IV
GmCRK82		Glyma.20G139500		37868487..37871461		20		Glyma.20G139500.1.p		I1NG76		659		2		I		IV		3
GmCRK83		Glyma.20G139600		37877117..37882334		20		Glyma.20G139600.1.p		A0A0R0ENE8		677		2		I		IV		8
GmCRK84		Glyma.20G139700		37883560..37888245		20		Glyma.20G139700.1.p		A0A0R0ECE5		676		2		II		IV
GmCRK85		Glyma.20G139900		37895981..37899399		20		Glyma.20G139900.1.p		I1NG80		659		2		II		IV		4
GmCRK86		Glyma.20G140100		37902826..37906508		20		Glyma.20G140100.1.p		I1NG82		666		2		I		IV
GmCRK87		Glyma.20G140200		37908651..37912452		20		Glyma.20G140200.1.p		I1NG83		707		2		II		IV
GmCRK88		Glyma.20G140400		37919700..37923403		20		Glyma.20G140400.1.p		A0A0R0EB22		675		2		I		IV
GmCRK89		Glyma.20G140500		37926391..37930001		20		Glyma.20G140500.1.p		K7N3E3		656		2		I		IV
GmCRK90		Glyma.20G140600		37938083..37942558		20		Glyma.20G140600.1.p		I1NG87		910		4		I		IV
GmCRK91		Glyma.20G140700		37943443..37946935		20		Glyma.20G140700.1.p		I1NG88		666		2		I		IV		3

## Sheet: Hoja1
Gene name		Locus name		Genomic position		Chr		Protein Accsessions numbers used in this study		Uniprot code		AA		N° of PF01657 domains (1)	1	Protein Kinase domain (2)		Clade		Alternative splicing events
EF1a Forward GATTTCATGTAGCCGTAGCC
EF1a Reverse ATT																				1
GmCRK1		Glyma.01G013500		1284193..1292972		1		Glyma.01G013500.1.p		K7K178		674		2		II		III		4
GmCRK1 Forward CCATAGTTGTGCCTACCGTTCTC																				4
GmCRK1 Reverse TCATCATCGTCTTCATCAGCGAG																				2
GmCRK10		Glyma.06G312000		50041047..50048067		6		Glyma.06G312000.1.p		A0A0R0JNU0		495		1		II		II		3
GmCRK11		Glyma.08G284100		39178641..39183388		8		Glyma.08G284100.1.p		I1KXC6		657		2		I		I		8
GmCRK12		Glyma.09G150500		37139326..37147788		9		Glyma.09G150500.1.p		K7LE20		907		4		I		IV		1
GmCRK13		Glyma.09G151400		37293462..37298324		9		Glyma.09G151400.1.p		A0A0R0I8T2		948		4		I		IV		3
GmCRK14		Glyma.09G151700		37367847..37372636		9		Glyma.09G151700.1.p		K7LE29		918		4		I		IV		1
GmCRK15		Glyma.10G109200		25326803..25332068		10		Glyma.10G109200.1.p		K7LIH0		648		2		I		IV		2
GmCRK16		Glyma.10G252700		48047256..48050564		10		Glyma.10G252700.1.p		I1LEA0		670		2		II		IV		2
GmCRK17		Glyma.10G252800		48053523..48057376		10		Glyma.10G252800.1.p		C6ZRS1		700		2		I		IV		1
GmCRK18		Glyma.10G253000		48068741..48072310		10		Glyma.10G253000.1.p		I1LEA3		655		2		II		IV		9
GmCRK19		Glyma.10G253100		48074590..48077928		10		Glyma.10G253100.1.p		I1LEA4		666		2		I		III		4
GmCRK19 Forward CCCTCTGAAGGAAAGAGCAACAC																				5
GmCRK19 Reverse CTCTTAGGAAAATGCAAACGGAG																				3
GmCRK2		Glyma.01G028100		2929035..2934455		1		Glyma.01G028100.1.p		K7K1F9		652		2		II		I		3
GmCRK20		Glyma.10G253200		48082774..48087693		10		Glyma.10G253200.1.p		I1LEA5		696		2		I		III		1
GmCRK20 Forward CCTATGATTATGCTGTCTGGTAGTGAG																				1
GmCRK20 Reverse ATTGGAGCCTTATTTGATGATCCTTG																				1
GmCRK21		Glyma.10G253300		48087019..48104787		10		Glyma.10G253300.1.p		K7LLD7		669		2		II		III		2
GmCRK21 Forward ATAGTAGAACTAGAAGCCTTTCAGAGC																				1
GmCRK21 Reverse AGGATATAGCTCAGTGATTGAAACCTC																				1
GmCRK22		Glyma.10G253800		48119100..48123172		10		Glyma.10G253800.1.p		A0A0R0HYT9		671		2		II		III		1
GmCRK23		Glyma.10G253900		48126241..48129669		10		Glyma.10G253900.1.p		K7LLE2		664		2		I		III		1
GmCRK23 Forward ATAGTTATTCTCTCACTCTCTCAGTGC																				1
GmCRK23 Reverse TCAGTTGATTTATTTGATCTTGTTTCCC																				1
GmCRK24		Glyma.10G254300		48151959..48155856		10		Glyma.10G254300.1.p		I1LEA9		651		2		I		III		7
GmCRK24 Forward TGCTACAGATGACTTCTCCGATTAC																				1
GmCRK24 Reverse ACTTCGTTCTCGAATTCTCTATCTCC																				1
GmCRK25 *		Glyma.11G002800		181249..186134		11		XP_014619021.1		A0A0R0HA91		647		2		II		II		1
GmCRK26		Glyma.11G204500		28463809..28469920		11		Glyma.11G204500.1.p		A0A0R0HT29		653		2		II		I		1
GmCRK27		Glyma.11G204700		28509882..28516171		11		Glyma.11G204700.1.p		K7LRA3		653		2		II		I		1
GmCRK28		Glyma.11G204800		28610754..28615056		11		Glyma.11G204800.1.p		A0A0R0HK16		645		2		II		I		11
GmCRK28 Forward CCCTCAAACTCTATTACTCAAACAGG																				1
GmCRK28 Reverse TTGATTGAGAAGTGGCAAAGTGC																				2
GmCRK29		Glyma.11G204900		28627793..28636235		11		Glyma.11G204900.1.p		K7LRA7		649		2		II		I		6
GmCRK3		Glyma.01G240800		56449648..56452477		1		Glyma.01G240800.1.p		K7K5K9		634		2		II		II		4
GmCRK30		Glyma.11G205200		28711772..28718821		11		Glyma.11G205200.1.p		K7LRB2		632		2		II		I		2
GmCRK31		Glyma.11G205300		28767596..28772638		11		Glyma.11G205300.1.p		A0A0R0HK18		649		2		I		I		1
GmCRK32		Glyma.11G205400		28805817..28811526		11		Glyma.11G205400.1.p		N/D		545		2		I		I		1
GmCRK33 *		Glyma.11G205600		28827359..28829828		11		XP_014619114.1		A0A0R0HUI1		476		1		II		I		1
GmCRK34		Glyma.11G206100		29021060..29032176		11		Glyma.11G206100.1.p		A0A0R0HTB4		659		2		I		I		1
GmCRK34 Forward AGTAAGAGGGAAATGAGGAGGA																				2
GmCRK34 Reverse ATGAGAGAAAGTCACCAAACTCA																				1
GmCRK35		Glyma.11G206300		29048174..29052218		11		Glyma.11G206300.1.p		K7LRC6		624		2		II		I		2
GmCRK36		Glyma.11G206400		29145347..29149342		11		Glyma.11G206400.1.p		K7LRC7		625		2		II		I		4
GmCRK37		Glyma.11G206700		29187483..29194791		11		Glyma.11G206700.1.p		K7LRD0		651		2		I		I		3
GmCRK38		Glyma.11G206900		29352896..29358680		11		Glyma.11G206900.1.p		I1LM47		529		2		I		I		2
GmCRK39		Glyma.11G207000		29377581..29381371		11		Glyma.11G207000.1.p		I1LM48		643		2		II		I		2
GmCRK4		Glyma.01G240900		56455146..56459180		1		Glyma.01G240900.1.p		K7K5L0		665		2		II		II		1
GmCRK40		Glyma.11G207300		29452563..29461608		11		Glyma.11G207300.1.p		K7LRD6		652		2		II		I		1
GmCRK41		Glyma.11G207500		29490841..29496018		11		Glyma.11G207500.1.p		I1LM52		641		2		II		I		1
GmCRK42		Glyma.13G188900		30244450..30249368		13		Glyma.13G188900.1.p		K7M0J7		642		2		II		II		1
GmCRK42 Forward CTTGCATGAACTCAACTTCTATTAGCC																				1
GmCRK42 Reverse GTGGTGTAGTTAAACCCTTTGCTTATG																				2
GmCRK43		Glyma.13G189000		30251712..30254986		13		Glyma.13G189000.1.p		K7M0J8		669		2		II		II		1
GmCRK44		Glyma.15G226500		41661817..41667895		15		Glyma.15G226500.1.p		I1MIK0		646		2		II		II		3
GmCRK44 Forward GGCTACATGGCTCCTGAGTACG																				4
GmCRK44 Reverse CTCTTTCCACAAATGATCTCCAGGAC																				1
GmCRK45		Glyma.15G226800		41824951..41828499		15		Glyma.15G226800.1.p		K7MD83		665		2		II		II		2
GmCRK46		Glyma.15G227000		41846334..41849912		15		Glyma.15G227000.1.p		I1MIK4		670		2		II		II		2
GmCRK47		Glyma.16G202200		36360357..36365644		16		Glyma.16G202200.1.p		I1MQ67		931		4		I		IV		1
GmCRK48 *		Glyma.16G202400		36383736..36388543		16		XP_003549139.1		K7MIQ1		917		4		I		IV		1
GmCRK49		Glyma.17G088000		6832008..6836872		17		Glyma.17G088000.1.p		A0A0R0FL96		670		2		II		I		1
GmCRK5		Glyma.01G241000		56460390..56463728		1		Glyma.01G241000.1.p		A0A0R4J2L4		669		2		II		IV		3
GmCRK50		Glyma.18G046100		3982798..3989668		18		Glyma.18G046100.1.p		A0A0R0F4A1		638		2		II		I		1
GmCRK51		Glyma.18G046200		3994520..3998460		18		Glyma.18G046200.1.p		K7MPY0		629		2		II		I		1
GmCRK52		Glyma.18G046300		4003888..4008867		18		Glyma.18G046300.1.p		I1MZK2		640		2		II		I		2
GmCRK53		Glyma.18G046400		4020380..4030143		18		Glyma.18G046400.1.p		A0A0R0EW48		646		2		II		I		2
GmCRK54		Glyma.18G046600		4061751..4070033		18		Glyma.18G046600.1.p		N/D		620		2		I		I		1
GmCRK55		Glyma.18G141500		21917438..21922118		18		Glyma.18G141500.1.p		I1N1J1		649		2		I		I		2
GmCRK55 Forward TGAACAATAGAAGCAAAGCATCA																				1
GmCRK55 Reverse GGTTGTCATCCACCACTAGACA																				2
GmCRK56		Glyma.18G141700		22029730..22033939		18		Glyma.18G141700.1.p		I1N1J3		656		2		I		I		1
GmCRK57		Glyma.18G219200		50604574..50611187		18		Glyma.18G219200.1.p		A0A0R0FC81		916		4		I		IV		2
GmCRK57 Forward TCACCTTCAGGAAATAACTCACGA																				6
GmCRK57 Reverse TCTTTCTCGCCTTTCTTGTTATCAG																				1
GmCRK58		Glyma.18G219300		50612764..50616948		18		Glyma.18G219300.1.p		K7MTY3		673		2		I		IV		2
GmCRK59		Glyma.18G219600		50644125..50650550		18		Glyma.18G219600.1.p		A0A0R0F325		905		4		I		IV		1
GmCRK6		Glyma.02G037100		3446107..3450477		2		Glyma.02G037100.1.p		K7K6A2		652		2		II		I		1
GmCRK60		Glyma.18G219700		50651672..50656322		18		Glyma.18G219700.1.p		A0A0R0FB71		903		4		I		IV		3
GmCRK61		Glyma.18G219800		50667312..50671457		18		Glyma.18G219800.1.p		I1N3D9		915		4		I		IV		8
GmCRK61 Forward AATGTAACTGCTTCAAGTTTTCAGACC																				1
GmCRK61 Reverse CTAAGAACTCTACCACCTATCTTGTCC																				4
GmCRK62		Glyma.18G237900		52656634..52660776		18		Glyma.18G237900.1.p		I1N3U9		659		2		II		III		1
GmCRK63		Glyma.19G005700		514039..518599		19		Glyma.19G005700.1.p		K7MVP1		666		2		I		I		1
GmCRK64		Glyma.19G062300		13180211..13184242		19		Glyma.19G062300.1.p		I1N753		673		2		I		I		1
GmCRK65 *		Glyma.20G137200		37668280..37672165		20		XP_025983326.1		A0A0R0EBJ2		675		2		I		III		1
GmCRK66		Glyma.20G137300		37680430..37683923		20		Glyma.20G137300.1.p		I1NG59		669		2		II		III		1
GmCRK67		Glyma.20G137400		37693914..37705521		20		Glyma.20G137400 .1.p		A0A0R0EMF3		940		4		I		IV		3
GmCRK68		Glyma.20G137500		37707223..37711206		20		Glyma.20G137500.1.p		A0A0R0EBD2		668		2		I		III
GmCRK69		Glyma.20G137700		37725263..37728897		20		Glyma.20G137700.1.p		I1NG62		675		2		II		III
GmCRK69 Forward CACCAACTATGACCAACAACACTTC
GmCRK69 Reverse CACCAAAACAACACTAGCAACTGG
GmCRK7		Glyma.02G037200		3453573..3457418		2		Glyma.02G037200.1.p		I1JC52		648		2		I		I
GmCRK70		Glyma.20G137900		37740651..37743826		20		Glyma.20G137900.1.p		I1NG63		672		2		I		III
GmCRK71		Glyma.20G138100		37755781..37759559		20		Glyma.20G138100.1.p		I1NG65		687		2		II		III
GmCRK72		Glyma.20G138400		37775805..37779358		20		Glyma.20G138400.1.p		I1NG66		688		2		I		III
GmCRK73		Glyma.20G138500		37787865..37791579		20		Glyma.20G138500.1.p		I1NG67		667		2		I		III
GmCRK73 Forward GTGTACCATGAATGTAACAACCACTTC
GmCRK73 Reverse GATTTCTTCGTGGGAATACACTTTGG
GmCRK74		Glyma.20G138600		37794073..37797540		20		Glyma.20G138600.1.p		A0A0R0EMG6		652		2		I		III
GmCRK75		Glyma.20G138800		37811695..37815670		20		Glyma.20G138800.1.p		A0A0R0EAZ4		733		2		I		III
GmCRK75 Forward ATACCGTTTTACTGATGCTTAACAGTG
GmCRK75 Reverse ATAACCTGACCTTGTTACCTCTGAATG
GmCRK76		Glyma.20G138900		37822912..37826650		20		Glyma.20G138900.1.p		I1NG71		661		2		II		III
GmCRK77		Glyma.20G139000		37828387..37833226		20		Glyma.20G139000.1.p		K7N3D0		687		2		I		III
GmCRK77 Forward TGTTCAAGAAAACTTAGTCAACAGACC
GmCRK77 Reverse CATTCATAGAATATGCAGGTTGAGAGG
GmCRK78 *		Glyma.20G139100		37834785..37838313		20		XP_025983320.1		A0A0R0ECD0		685		2		I		III
GmCRK78 Forward CACATGCCTGCTCGGATGAA
GmCRK78 Reverse TCCAAGGGAGACGTTTGTGC
GmCRK79		Glyma.20G139200		37844525..37848297		20		Glyma.20G139200.1.p		I1NG73		681		2		I		III
GmCRK8		Glyma.04G127100		17126079..17130669		4		Glyma.04G127100.1.p		K7KJT5		671		2		II		II
GmCRK80		Glyma.20G139300		37848666..37852389		20		Glyma.20G139300.1.p		I1NG74		675		2		II		III
GmCRK81		Glyma.20G139400		37856542..37864327		20		Glyma.20G139400.1.p		K7N3D5		745		2		II		IV
GmCRK82		Glyma.20G139500		37868487..37871461		20		Glyma.20G139500.1.p		I1NG76		659		2		I		IV
GmCRK83		Glyma.20G139600		37877117..37882334		20		Glyma.20G139600.1.p		A0A0R0ENE8		677		2		I		IV
GmCRK84		Glyma.20G139700		37883560..37888245		20		Glyma.20G139700.1.p		A0A0R0ECE5		676		2		II		IV
GmCRK84 Forward AGAACTGAATCAAACATGCTGAAGTG
GmCRK84 Reverse TCGAGGAATATCTCCACTAAGCGAC
GmCRK85		Glyma.20G139900		37895981..37899399		20		Glyma.20G139900.1.p		I1NG80		659		2		II		IV
GmCRK86		Glyma.20G140100		37902826..37906508		20		Glyma.20G140100.1.p		I1NG82		666		2		I		IV
GmCRK87		Glyma.20G140200		37908651..37912452		20		Glyma.20G140200.1.p		I1NG83		707		2		II		IV
GmCRK87 Forward CGTCACGAACAACTGTCTCT
GmCRK87 Reverse GCTCTACATTAGTACTTTCAGCTCC
GmCRK88		Glyma.20G140400		37919700..37923403		20		Glyma.20G140400.1.p		A0A0R0EB22		675		2		I		IV
GmCRK89		Glyma.20G140500		37926391..37930001		20		Glyma.20G140500.1.p		K7N3E3		656		2		I		IV
GmCRK9		Glyma.05G005100		440166..444502		5		Glyma.05G005100.1.p		K7KNM1		667		2		I		I
GmCRK90		Glyma.20G140600		37938083..37942558		20		Glyma.20G140600.1.p		I1NG87		910		4		I		IV
GmCRK91		Glyma.20G140700		37943443..37946935		20		Glyma.20G140700.1.p		I1NG88		666		2		I		IV
