# Supplementary material for: Genome-wide analysis of the soybean CRK-family and transcriptional regulation by biotic stress signals triggering plant immunity
Source: PLoS One. 2018 Nov 15;13(11):e0207438. doi: 10.1371/journal.pone.0207438 (PMC6237359; doi:10.1371/journal.pone.0207438)
Supplement: S2 Table — (XLS) [file pone.0207438.s008.xls]

## Sheet: Suppl. Table X
Supplementary Table 2. Example of CRKs containing four DUF26 modules in different plant species
(1) Number of PF01657 (DUF26; Salt stress response/antifungal domain)
(2) Protein Kinase domains, where 'I' corresponds to PF00069 (Protein Kinase domain) and 'II' to PF07714 (Protein Tyrosine Kinase domain)
GenBank Accession number		Species		AA		N° of PF01657 domains (1)		Protein Kinase domain (2)		Protein Accsessions numbers used in S1 and S3 table
XP_006587374.1		Glycine max		907		4		I		Glyma.09G150500.1.p (GmCRK12)
XP_003619538.1		Medicago truncatula		914		4		I		Medtr6g057750.1
XP_007140021.1		Phaseolus vulgaris		918		4		I		Phvul.008G077500.1
XP_025615227.1		Arachis hypogaea		921		4		I
EOY28573.1		Theobroma cacao		903		4		I
XP_008356777.1		Malus domestica		883		4		II
XP_010090762.1		Morus notabilis		900		4		I
XP_018503908.1		Pyrus x bretschneideri		736		4		I
XP_016701524.1		Gossypium hirsutum		901		4		II
XP_021846120.1		Spinacia oleracea		887		4		I
