# Supplementary material for: Genome-wide analysis of the soybean CRK-family and transcriptional regulation by biotic stress signals triggering plant immunity
Source: PLoS One. 2018 Nov 15;13(11):e0207438. doi: 10.1371/journal.pone.0207438 (PMC6237359; doi:10.1371/journal.pone.0207438)
Supplement: S3 Table — (XLS) [file pone.0207438.s009.xls]

## Sheet: Suppl. Table X
Supplementary Table 3. Locus names, location in the genome and number of domains of Medicago truncatula and Phaseolus vulgaris CRK family.
(1) Number of PF01657 (DUF26; Salt stress response/antifungal domain)
* All sequences and accesions numbers were obtained from Phytozome, except for one CRK indicated with an asterisk that was obtained from NCBI.
Medicago truncatula										Phaseolus vulgaris
Locus name		Chr		AA		N° of PF01657 domains (1)		Protein Accsessions numbers used in this study		Locus name		Chr		AA		N° of PF01657 domains (1)		Protein Accsessions numbers used in this study
Medtr1g021610		1		670		2		Medtr1g021610.1		Phvul.002G049301.1		2		551		2		Phvul.002G049301.1.p
Medtr1g021630		1		676		2		Medtr1g021630.1		Phvul.002G049400.2		2		667		2		Phvul.002G049400.2.p
Medtr1g021632		1		667		2		Medtr1g021632.1		Phvul.002G049500.1		2		680		2		Phvul.002G049500.1.p
Medtr1g021635		1		674		2		Medtr1g021635.1		Phvul.002G063600.2		2		543		2		Phvul.002G063600.2.p
Medtr1g021642		1		678		2		Medtr1g021642.1		Phvul.002G063700.1		2		649		2		Phvul.002G063700.1.p
Medtr1g104890		1		673		2		Medtr1g104890.1		Phvul.002G063900.1		2		649		2		Phvul.002G063900.1.p
Medtr1g105585		1		653		2		Medtr1g105585.1		Phvul.003G062600.1		3		651		2		Phvul.003G062600.1.p
Medtr1g105600		1		916		4		Medtr1g105600.1		Phvul.003G062700.1		3		655		2		Phvul.003G062700.1.p
Medtr1g105615 *		1		681		2		XP_013469903.2		Phvul.003G202000.1		3		656		2		Phvul.003G202000.1.p
Medtr1g105640		1		658		2		Medtr1g105640.1		Phvul.004G011000.1		4		670		2		Phvul.004G011000.1.p
Medtr1g105650		1		661		2		Medtr1g105650.1		Phvul.004G124900.1		4		847		3		Phvul.004G124900.1.p
Medtr1g105655		1		669		2		Medtr1g105655.1		Phvul.004G125200.1		4		901		4		Phvul.004G125200.1.p
Medtr1g105700		1		693		2		Medtr1g105700.1		Phvul.005G014900.1		5		661		2		Phvul.005G014900.1.p
Medtr1g105710		1		681		2		Medtr1g105710.1		Phvul.005G015100.1		5		660		2		Phvul.005G015100.1.p
Medtr1g105725		1		673		2		Medtr1g105725.1		Phvul.006G006800.3		6		413		2		Phvul.006G006800.3.p
Medtr1g105750		1		654		2		Medtr1g105750.1		Phvul.006G084400.1		6		682		2		Phvul.006G084400.1.p
Medtr1g105755		1		605		2		Medtr1g105755.1		Phvul.006G084500.1		6		638		2		Phvul.006G084500.1.p
Medtr1g105800		1		653		2		Medtr1g105800.1		Phvul.006G084600.1		6		646		2		Phvul.006G084600.1.p
Medtr1g105820		1		671		2		Medtr1g105820.1		Phvul.006G084700.1		6		681		2		Phvul.006G084700.1.p
Medtr1g105840		1		686		2		Medtr1g105840.1		Phvul.006G084800.1		6		640		2		Phvul.006G084800.1.p
Medtr3g011910		3		645		2		Medtr3g011910.1		Phvul.006G084900.3		6		669		2		Phvul.006G084900.3.p
Medtr3g011930		3		516		1		Medtr3g011930.1		Phvul.007G048500.1		7		677		2		Phvul.007G048500.1.p
Medtr3g064080		3		644		2		Medtr3g064080.1		Phvul.007G048600.1		7		683		2		Phvul.007G048600.1.p
Medtr3g064090		3		646		2		Medtr3g064090.1		Phvul.007G048700.1		7		666		2		Phvul.007G048700.1.p
Medtr3g064110		3		660		2		Medtr3g064110.1		Phvul.007G048800.1		7		670		2		Phvul.007G048800.1.p
Medtr3g079850		3		655		2		Medtr3g079850.1		Phvul.007G048900.1		7		671		2		Phvul.007G048900.1.p
Medtr3g415610		3		532		1		Medtr3g415610.1		Phvul.007G049000.1		7		685		2		Phvul.007G049000.1.p
Medtr4g105540		4		675		2		Medtr4g105540.1		Phvul.007G049100.1		7		673		2		Phvul.007G049100.1.p
Medtr5g005450		5		650		2		Medtr5g005450.1		Phvul.007G049400.1		7		672		2		Phvul.007G049400.1.p
Medtr5g005480		5		657		2		Medtr5g005480.1		Phvul.007G049500.1		7		669		2		Phvul.007G049500.1.p
Medtr5g005520		5		670		2		Medtr5g005520.1		Phvul.007G049600.1		7		685		2		Phvul.007G049600.1.p
Medtr5g005530		5		644		2		Medtr5g005530.1		Phvul.007G050200.1		7		643		2		Phvul.007G050200.1.p
Medtr5g033690		5		646		2		Medtr5g033690.1		Phvul.007G050400.1		7		655		2		Phvul.007G050400.1.p
Medtr5g065130		5		665		2		Medtr5g065130.1		Phvul.007G050500.1		7		669		2		Phvul.007G050500.1.p
Medtr5g068190		5		663		2		Medtr5g068190.1		Phvul.007G050600.1		7		661		2		Phvul.007G050600.1.p
Medtr5g068250		5		553		2		Medtr5g068250.1		Phvul.007G050700.1		7		659		2		Phvul.007G050700.1.p
Medtr5g068260		5		666		2		Medtr5g068260.1		Phvul.007G051000.1		7		656		2		Phvul.007G051000.1.p
Medtr6g053000		6		666		2		Medtr6g053000.1		Phvul.007G051100.1		7		647		2		Phvul.007G051100.1.p
Medtr6g055960		6		923		4		Medtr6g055960.1		Phvul.007G051200.1		7		663		2		Phvul.007G051200.1.p
Medtr6g057750		6		914		4		Medtr6g057750.1		Phvul.007G051300.1		7		669		2		Phvul.007G051300.1.p
Medtr6g057770		6		901		4		Medtr6g057770.1		Phvul.007G051500.1		7		667		2		Phvul.007G051500.1.p
Medtr6g463700		6		869		3		Medtr6g463700.1		Phvul.007G052500.1		7		665		2		Phvul.007G052500.1.p
Medtr6g463710		6		901		4		Medtr6g463710.1		Phvul.008G058600.1		8		673		2		Phvul.008G058600.1.p
Medtr6g463830		6		887		4		Medtr6g463830.1		Phvul.008G058700.1		8		669		2		Phvul.008G058700.1.p
Medtr7g033135		7		654		2		Medtr7g033135.1		Phvul.008G077500.1		8		918		4		Phvul.008G077500.1.p
Medtr8g028065		8		897		4		Medtr8g028065.1		Phvul.008G077800.1		8		664		2		Phvul.008G077800.1.p
Medtr8g041650		8		655		2		Medtr8g041650.1		Phvul.008G156400.1		8		664		2		Phvul.008G156400.1.p
Medtr8g041660		8		653		2		Medtr8g041660.1		Phvul.011G193200.1		11		629		2		Phvul.011G193200.1.p
Medtr8g041690		8		661		2		Medtr8g041690.1		Phvul.011G193300.1		11		490		2		Phvul.011G193300.1.p
Medtr8g041710		8		652		2		Medtr8g041710.1		Phvul.011G194200.2		11		475		1		Phvul.011G194200.2.p
Medtr8g041880		8		660		2		Medtr8g041880.1		Phvul.011G194401.1		11		667		2		Phvul.011G194401.1.p
Medtr8g041890		8		661		2		Medtr8g041890.1		Phvul.011G194600.1		11		629		2		Phvul.011G194600.1.p
Medtr8g041910		8		669		2		Medtr8g041910.1		Phvul.011G194700.1		11		641		2		Phvul.011G194700.1.p
										Phvul.011G196200.1		11		671		2		Phvul.011G196200.1.p
