# Supplementary material for: Genome-wide analysis of the soybean CRK-family and transcriptional regulation by biotic stress signals triggering plant immunity
Source: PLoS One. 2018 Nov 15;13(11):e0207438. doi: 10.1371/journal.pone.0207438 (PMC6237359; doi:10.1371/journal.pone.0207438)
Supplement: S5 Table — (XLS) [file pone.0207438.s011.xls]

## Sheet: Hoja1
Supplementary Table 5. GmCRK segmental duplicated pairs on the terminal node of the phylogenetic tree.
Duplications	Gene 1	Chromosome	Gene 2	Chromosome	Overall identity	Overall similarity
9 segmental duplication pairs	GmCRK2	1	GmCRK6	2	0.963	0.975
	GmCRK3	1	GmCRK25	11	0.893	0.924
	GmCRK9	5	GmCRK63	19	0.929	0.964
	GmCRK11	8	GmCRK56	18	0.93	0.962
	GmCRK16	10	GmCRK91	20	0.913	0.949
	GmCRK18	10	GmCRK84	20	0.862	0.919
	GmCRK21	10	GmCRK73	20	0.842	0.91
	GmCRK46	15	GmCRK43	13	0.937	0.972
	GmCRK62	18	GmCRK1	1	0.957	0.97
