# Supplementary material for: Genome-wide analysis of the soybean CRK-family and transcriptional regulation by biotic stress signals triggering plant immunity
Source: PLoS One. 2018 Nov 15;13(11):e0207438. doi: 10.1371/journal.pone.0207438 (PMC6237359; doi:10.1371/journal.pone.0207438)
Supplement: S6 Table — (XLS) [file pone.0207438.s012.xls]

## Sheet: Sheet1
Supplementary Table 6. Distribution of GmCRKs located in tandem along the soybean chromosomes.
Locus name	Gene name	Group	n° of GmCRKs genes per chromosome	Distribution of GmCRK genes in tandems per chromosome (%)
Glyma.01G240800	GmCRK3	1	5	60
Glyma.01G240900	GmCRK4
Glyma.01G241000	GmCRK5
Glyma.02G037100	GmCRK6	2	2	100
Glyma.02G037200	GmCRK7
Glyma.10G252700	GmCRK16	3	10	80
Glyma.10G252800	GmCRK17
Glyma.10G253000	GmCRK18
Glyma.10G253100	GmCRK19
Glyma.10G253200	GmCRK20
Glyma.10G253300	GmCRK21
Glyma.10G253800	GmCRK22	4
Glyma.10G253900	GmCRK23
Glyma.11G204500	GmCRK26	5	17	94.1
Glyma.11G204700	GmCRK27
Glyma.11G204800	GmCRK28
Glyma.11G204900	GmCRK29
Glyma.11G205200	GmCRK30	6
Glyma.11G205300	GmCRK31
Glyma.11G205400	GmCRK32
Glyma.11G205600	GmCRK33
Glyma.11G206100	GmCRK34	7
Glyma.11G206300	GmCRK35
Glyma.11G206400	GmCRK36
Glyma.11G206700	GmCRK37	8
Glyma.11G206900	GmCRK38
Glyma.11G207000	GmCRK39
Glyma.11G207300	GmCRK40	9
Glyma.11G207500	GmCRK41
Glyma.13G188900	GmCRK42	10	2	100
Glyma.13G189000	GmCRK43
Glyma.15G226800	GmCRK45	11	3	66.7
Glyma.15G227000	GmCRK46
Glyma.16G202200	GmCRK47	12	2	100
Glyma.16G202400	GmCRK48
Glyma.18G046100	GmCRK50	13	13	92.3
Glyma.18G046200	GmCRK51
Glyma.18G046300	GmCRK52
Glyma.18G046400	GmCRK53
Glyma.18G046600	GmCRK54
Glyma.18G141500	GmCRK55	14
Glyma.18G141700	GmCRK56
Glyma.18G219200	GmCRK57	15
Glyma.18G219300	GmCRK58
Glyma.18G219600	GmCRK59	16
Glyma.18G219700	GmCRK60
Glyma.18G219800	GmCRK61
Glyma.20G137200	GmCRK65	17	27	100
Glyma.20G137300	GmCRK66
Glyma.20G137400	GmCRK67
Glyma.20G137500	GmCRK68
Glyma.20G137700	GmCRK69
Glyma.20G137900	GmCRK70
Glyma.20G138100	GmCRK71
Glyma.20G138400	GmCRK72	18
Glyma.20G138500	GmCRK73
Glyma.20G138600	GmCRK74
Glyma.20G138800	GmCRK75
Glyma.20G138900	GmCRK76
Glyma.20G139000	GmCRK77
Glyma.20G139100	GmCRK78
Glyma.20G139200	GmCRK79
Glyma.20G139300	GmCRK80
Glyma.20G139400	GmCRK81
Glyma.20G139500	GmCRK82
Glyma.20G139600	GmCRK83
Glyma.20G139700	GmCRK84
Glyma.20G139900	GmCRK85
Glyma.20G140100	GmCRK86
Glyma.20G140200	GmCRK87
Glyma.20G140400	GmCRK88
Glyma.20G140500	GmCRK89
Glyma.20G140600	GmCRK90
Glyma.20G140700	GmCRK91
Total	74	18	91
