# Supplementary material for: Genome-wide analysis of the soybean CRK-family and transcriptional regulation by biotic stress signals triggering plant immunity
Source: PLoS One. 2018 Nov 15;13(11):e0207438. doi: 10.1371/journal.pone.0207438 (PMC6237359; doi:10.1371/journal.pone.0207438)
Supplement: S8 Table — (XLSX) [file pone.0207438.s014.xlsx]

## Sheet: Hoja1
Supplementary Table 8. List of the cis-regulatory elements identified upstream of the GmCRKs.
Gene name	3-AF1 binding site	3-AF5 binding site	5UTR Py-rich stretch	A-box	AAGAA-motif	ABRE	AC-I	AC-II	ACA-motif	ACE	AE-box	ARE	as-2-box	AT1-motif	AT-rich element	AT-rich sequence	ATC-motif	ATCC-motif	ATCT-motif	ATGCAAAT motif	AuxRR-core	Box I	Box II	Box II -like sequence	Box III	Box 4	box II	box E	box S	CAAT-box	CAG-motif	CAT-box	CATT-motif	CATTAT-motif	CCAAT-box	CCGTCC-box	CE3	CGTCA-motif	chs-CMA1a	chs-CMA2a	chs-CMA2b	chs-Unit 1 m1	circadian	CTAG-motif	DRE	E2Fa	EIRE	ELI-box3	ERE
GmCRK1										+				+	+				+	+		+				+				+			+
GmCRK2			+		+								+				+		+				+			+			+	+	+							+					+	+
GmCRK3					+	+		+				+	+									+				+				+				+				+	+				+	+					+
GmCRK4			+		+							+		+						+						+				+
GmCRK5			+		+	+					+		+				+					+				+				+					+			+											+
GmCRK6			+		+							+	+									+			+	+				+													+
GmCRK7			+		+	+					+				+							+				+				+			+										+						+
GmCRK8					+	+	+					+	+				+					+								+		+											+						+
GmCRK9									+			+										+				+				+								+											+
GmCRK10				+		+						+		+												+				+		+	+			+							+	+
GmCRK11			+		+		+									+						+				+				+								+	+				+
GmCRK12			+									+							+							+				+		+			+					+	+
GmCRK13			+	+	+					+	+	+					+									+				+								+					+
GmCRK14	+			+						+	+	+		+												+				+													+				+
GmCRK15						+	+					+		+								+				+				+								+	+				+						+
GmCRK16					+	+				+		+																		+		+						+
GmCRK17			+									+	+	+							+				+	+				+			+														+
GmCRK18					+	+				+		+				+						+			+	+			+	+			+		+			+											+
GmCRK19	+		+			+						+			+				+			+				+				+			+
GmCRK20											+	+		+								+	+			+				+								+					+						+
GmCRK21					+					+	+	+		+												+				+			+					+
GmCRK22					+	+									+							+				+				+		+
GmCRK23					+	+						+								+		+				+				+								+
GmCRK24			+		+					+		+										+				+				+			+					+											+
GmCRK25					+	+							+							+		+				+				+				+				+	+				+	+					+
GmCRK26					+	+		+		+			+											+		+				+								+					+
GmCRK27			+		+	+				+	+												+	+		+				+								+					+
GmCRK28					+	+					+	+		+								+				+				+								+
GmCRK29					+							+		+					+						+	+				+			+		+													+
GmCRK30	+													+								+				+				+								+					+
GmCRK31	+					+								+						+		+				+				+			+					+	+										+
GmCRK32			+		+														+				+			+				+													+		+
GmCRK33		+	+		+							+							+	+		+				+				+								+					+				+
GmCRK34	+				+			+		+		+		+	+							+				+				+							+						+
GmCRK35	+					+			+			+	+													+				+								+					+
GmCRK36						+			+																	+				+								+					+
GmCRK37	+									+		+	+													+				+								+										+
GmCRK38					+					+			+	+					+							+				+			+					+					+
GmCRK39	+									+		+										+				+				+													+					+
GmCRK40					+							+	+						+	+		+			+	+				+								+	+				+						+
GmCRK41			+		+	+																				+				+			+					+					+
GmCRK42					+	+						+			+							+				+				+
GmCRK43																				+		+			+					+													+
GmCRK44	+		+		+	+					+	+			+							+				+				+								+					+						+
GmCRK45					+												+					+				+				+								+					+				+		+
GmCRK46					+						+									+		+			+	+				+									+				+						+
GmCRK47										+		+										+			+	+				+																			+
GmCRK48			+			+				+		+					+		+			+	+		+	+	+			+													+						+
GmCRK49	+		+		+						+										+					+				+		+	+										+
GmCRK50				+	+	+				+				+	+							+				+				+						+													+
GmCRK51			+							+		+										+				+				+								+					+	+					+
GmCRK52	+				+							+														+				+			+										+
GmCRK53	+											+										+				+				+								+					+
GmCRK54					+	+				+		+										+				+				+
GmCRK55						+											+					+								+		+								+			+
GmCRK56										+		+													+	+				+			+		+			+	+				+
GmCRK57						+											+									+				+		+
GmCRK58					+			+				+														+			+	+		+						+
GmCRK59					+	+																			+	+		+		+								+
GmCRK60					+	+												+				+			+	+		+		+			+		+			+
GmCRK61			+			+						+		+	+											+				+		+	+					+
GmCRK62					+									+	+				+	+		+				+				+
GmCRK63			+									+														+				+													+
GmCRK64			+		+							+														+				+								+		+			+
GmCRK65	+		+		+									+								+				+				+												+
GmCRK66					+	+						+		+								+				+				+			+					+
GmCRK67						+						+								+		+				+				+										+
GmCRK68			+		+							+			+											+				+			+					+					+
GmCRK69			+										+			+						+				+				+
GmCRK70										+	+	+	+						+		+					+				+													+	+
GmCRK71					+	+					+											+				+				+																	+
GmCRK72			+		+																	+			+	+				+		+
GmCRK73										+		+		+		+						+				+				+			+					+						+
GmCRK74			+		+	+						+							+			+			+	+				+		+
GmCRK75						+				+		+							+	+		+				+				+								+					+
GmCRK76	+				+						+	+							+		+	+				+				+		+						+											+
GmCRK77						+	+			+				+	+	+		+	+			+			+	+				+
GmCRK78					+																	+				+				+								+
GmCRK79	+					+	+				+				+							+								+										+			+
GmCRK80			+		+	+					+		+									+				+				+			+		+														+
GmCRK81			+								+	+										+				+				+		+						+
GmCRK82						+	+						+				+			+		+				+				+													+
GmCRK83			+	+	+						+	+							+			+			+	+				+								+					+
GmCRK84				+											+	+			+							+			+	+					+	+		+					+
GmCRK85					+					+		+		+					+							+			+	+													+
GmCRK86	+									+		+							+			+				+				+								+					+						+
GmCRK87			+							+				+								+			+	+				+								+	+				+
GmCRK88						+					+	+									+					+				+									+
GmCRK89			+		+						+											+				+				+		+			+											+			+
GmCRK90			+										+	+								+				+				+								+					+						+
GmCRK91					+																									+		+						+
Total number of genes containing the promoter element	16	1	33	6	52	39	6	4	3	26	20	52	17	24	14	6	9	2	20	13	5	58	5	2	17	85	1	2	5	91	1	16	21	2	9	3	1	49	10	5	1	1	48	7	1	1	5	3	24
Cis Regulatory Element		Description
3-AF1 binding site		light responsive element
3-AF5 binding site		part of a conserved DNA module array in a rbcS gene (CMA3)
5UTR Py-rich stretch		cis-acting element conferring high transcription levels
A-box		sequence conserved in alpha-amylase promoters
AAGAA-motif		not defined
ABRE		cis-acting element involved in the abscisic acid responsiveness
AC-I		element involved in negative regulation on phloem expression
AC-II		element involved in negative regulation on phloem expression
ACA-motif		part of gapA in (gapA-CMA1) involved with light responsiveness
ACE		cis-acting element involved in light responsiveness
AE-box		part of a module for light response
ARE		cis-acting regulatory element essential for the anaerobic induction
as-2-box		involved in shoot-specific expression and light responsiveness
AT1-motif		part of a light responsive module
AT-rich element		binding site of AT-rich DNA binding protein (ATBP-1)
AT-rich sequence		element for maximal elicitor-mediated activation
ATC-motif		part of a conserved DNA module involved in light responsiveness
ATCC-motif		part of a conserved DNA module involved in light responsiveness
ATCT-motif		part of a conserved DNA module involved in light responsiveness
ATGCAAAT motif		cis-acting regulatory element associated to the TGAGTCA motif
AuxRR-core		cis-acting regulatory element involved in auxin responsiveness
Box I		light responsive element
Box II		part of a light responsive element
Box II -like sequence		cis-acting regulatory element
Box III		protein binding site
Box 4		part of a conserved DNA module involved in light responsiveness
box II		part of a light responsive element
box E		Cis-element for induction upon fungal elicitation
box S		wounding and pathogen respons
CAAT-box		common cis-acting element in promoter and enhancer regions
CAG-motif		part of a light response element
CAT-box		cis-acting regulatory element related to meristem expression
CATT-motif		part of a light responsive element
CATTAT-motif		not defined
CCAAT-box		MYBHv1 binding site
CCGTCC-box		cis-acting regulatory element related to meristem specific activation
CE3		cis-acting element involved in ABA and VP1 responsiveness
CGTCA-motif		cis-acting regulatory element involved in the MeJA-responsiveness
chs-CMA1a		part of a light responsive element
chs-CMA2a		part of a light responsive element
chs-CMA2b		part of a light responsive element
chs-Unit 1 m1		part of a light responsive element
circadian		cis-acting regulatory element involved in circadian control
CTAG-motif		not defined
DRE		cis-acting element involved in dehydration, low-temp, salt stresses
E2Fa		E2F-binding site
EIRE		elicitor-responsive element
ELI-box3		elicitor-responsive element
ERE		ethylene-responsive element
F-box		not defined
G-box		cis-acting regulatory element involved in light responsiveness
GA-motif		part of a light responsive element
GAG-motif		part of a light responsive element
Gap-box		part of a light responsive element
GARE-motif		gibberellin-responsive element
GATA-motif		part of a light responsive element
GATT-motif		part of a light responsive element
GC-motif		not defined
GCC box		elicitation; wounding and pathogen responsievness
GCN4_motif		cis-regulatory element involved in endosperm expression
GT1-motif		light responsive element
HD-Zip 1		element involved in differentiation of the palisade mesophyll cells
HD-Zip 2		element involved in the control of leaf morphology development
HSE		cis-acting element involved in heat stress responsiveness
I-box		part of a light responsive element
JERE		elicitation; wounding and pathogen responsiveness
LAMP-element		part of a light responsive element
L-box		part of a light responsive element
LTR		cis-acting element involved in low-temperature responsiveness
MBS		MYB binding site involved in drought-inducibility
MBS*		MYB binding Site
MBSI		MYB binding site involved in flavonoid biosynthetic genes regulation
MBSII		MYB binding site involved in flavonoid biosynthetic genes regulation
MNF1		light responsive element
MRE		MYB binding site involved in light responsiveness
MSA-like		cis-acting element involved in cell cycle regulation
O2-site		cis-acting regulatory element involved in zein metabolism regulation
OBP-1 site		cis-acting regulatory element
P-box		gibberellin-responsive element
Pc-CMA2a		part of a light responsive element
plant_AP-2-like		not defined
rbcS-CMA7a		part of a light responsive element
RY-element		cis-acting regulatory element involved in seed-specific regulation
sbp-CMA1c		part of a light responsive element
Skn-1_motif		cis-acting regulatory element required for endosperm expression
Sp1		light responsive element
TA-rich region		enhancer
TATA-box		core promoter element around -30 of transcription start
TATC-box		cis-acting element involved in gibberellin-responsiveness
TATCCAT/C-motif		Antisense GATA-motif
TC-rich repeats		cis-acting element involved in defense and stress responsiveness
TCA-element		cis-acting element involved in salicylic acid responsiveness
TCCC-motif		part of a light responsive element
TCCACCT-motif		antisense GATA-motif
TCT-motif		part of a light responsive element
TGA-box		part of an auxin-responsive element
TGACG-motif		cis-acting regulatory element involved in the MeJA-responsiveness
TGA-element		auxin-responsive element
Unnamed__1		not defined
Unnamed__2		not defined
Unnamed__3		not defined
Unnamed__4		not defined
Unnamed__5		not defined
Unnamed__6		not defined
Unnamed__11		not defined
Unnamed__13		not defined
Unnamed__15		not defined
Unnamed__17		not defined
W box		wounding and pathogen responsiveness. Binds WRKY type transcription factors
WUN-motif		wound-responsive element
[truncated: 60 more columns]
