# Supplementary material for: Genome-wide analysis of the soybean CRK-family and transcriptional regulation by biotic stress signals triggering plant immunity
Source: PLoS One. 2018 Nov 15;13(11):e0207438. doi: 10.1371/journal.pone.0207438 (PMC6237359; doi:10.1371/journal.pone.0207438)
Supplement: S9 Table — RNA-seq data were collected from Phytozome v12.1 and fragments per kilobase of transcript per million mapped reads (FPKM) values are shown. (XLS) [file pone.0207438.s015.xls]

## Sheet: Hoja1
Supplementary Table 9. Expression pattern of GmCRKs in different soybean organs/tissues.
Gene name	leaves	stem	root	root hairs	sam	nodules	flower	pod	seed
GmCRK1	1.942	2.528	1.579	0.007	30.944	0	2.302	2.425	0.863
GmCRK2	4.595	2.435	6.204	0.752	0.761	2.257	1.081	1.286	0.333
GmCRK3	0.14	0	1.814	1.399	0	1.8	0.03	0.049	0.027
GmCRK4	0.027	0	4.285	2.633	0.018	6	0.006	0.01	0
GmCRK5	35.814	20.096	7.461	10.221	22.446	9.966	25.097	17.194	7.36
GmCRK6	8.54	3.026	14.457	1.948	2.346	4.321	6.768	4.181	2.307
GmCRK7	0	0.059	0	0.015	0	0	0.211	1.352	6.158
GmCRK8	4	0.309	2.664	0.51	0.264	1.209	0.549	0.389	0.036
GmCRK9	0.736	0.471	0.826	0.569	0.837	0.578	0.12	0.947	0.53
GmCRK10	0.102	0.176	31.857	0.583	0.954	1.794	0.114	0.1514	0
GmCRK11	3.135	5.585	3.851	1.907	1.813	1.618	24.274	4.816	0.789
GmCRK12	0.474	3.512	0.458	1.381	0.077	1.536	0.085	1.995	0.057
GmCRK13	20.465	0.127	1.319	0.947	0.062	1.744	0.409	0.004	0
GmCRK14	3.378	0.001	0	0.008	0	0.025	0.012	0	0
GmCRK15	2.547	0.846	1.204	0.403	1.015	0.295	22.569	0.403	1.761
GmCRK16	0.012	1.362	0.735	2.149	2.045	1.525	0.155	0.137	0.021
GmCRK17	2.535	33.73	1.936	5.382	2.968	14.238	1.994	29.823	1.108
GmCRK18	7.937	6.673	4.837	3.333	4.879	4.163	22.509	13.468	4.57
GmCRK19	4.337	0.434	2.309	1.224	0.244	1.13	4.242	0.097	1.753
GmCRK20	16.605	18.595	2.242	2.092	21.583	2.912	24.457	11.272	0.06
GmCRK21	6.736	7.703	1.224	0.758	6.092	1.131	7.272	4.102	0.907
GmCRK22	0	0	0.067	0	0.052	0	0.163	0.029	0
GmCRK23	9.894	7.27	0.491	0.837	0.536	1.64	6.701	0.831	0.301
GmCRK24	9.89	1.987	0.179	0.033	4.726	0.106	78.957	2.261	0.701
GmCRK25	0.308	0.02	0.228	0.241	0.02	0.276	0.141	0.549	0.249
GmCRK26	10.461	0.7	8.379	1.46	0.36	3.045	0.807	0.25	0.15
GmCRK27	6.95	0.392	12.736	1.373	0.125	2.69	0.644	0.102	0.117
GmCRK28	4.208	0.057	10.974	1.201	0.034	2.21	0.924	0.076	0.789
GmCRK29	0	0	0.487	0.009	0	0.383	0	0	0.036
GmCRK30	0	0	0	0	0	0	0	0	0
GmCRK31	0.01	0	0.073	0	0	0	0	0	0
GmCRK32	0	0	0.123	0.011	0	0.092	0	0	0
GmCRK33	0	0	0	0	0	0.017	0	0	0
GmCRK34	5.251	8.762	0.585	1.155	1.318	4.911	2.425	0.437	0.027
GmCRK35	6.081	12.759	4.458	1.002	2.157	2.482	6.574	3.745	0.024
GmCRK36	0.029	0.001	1.414	0.552	0.028	0.969	0.053	0	0
GmCRK37	5.85	3.792	1.298	0.227	1.563	0.487	1.842	0.553	0.017
GmCRK38	7.339	2.887	1.424	0.367	0.129	1.24	0.335	0.037	0
GmCRK39	139.156	28.927	0.392	1.483	1.153	9.024	23.811	0.816	0
GmCRK40	0.092	0	0.186	0.085	0.053	0.199	0	0.005	0
GmCRK41	21.311	0.177	70.203	3.708	0.191	5.314	4.659	0.101	0.108
GmCRK42	1.989	0.389	0.689	1.464	0.052	1.956	0.098	0.078	0.008
GmCRK43	0.75	0.088	0.037	0.051	0.019	0.177	0.037	0.022	0.018
GmCRK44	6.471	0.06	0	0	0.147	0	0.629	0.133	0
GmCRK45	0.511	0.649	0.515	0.088	3.18	0.129	1.611	1.131	0.008
GmCRK46	8.352	1.147	1.599	0.372	1.851	0.348	4.316	1.951	0.285
GmCRK47	0.021	0.071	0.273	0.556	0.001	1.121	0.007	0.005	0
GmCRK48	17.773	3.11	0.173	0.14	7.869	0.414	5.673	3.028	0.017
GmCRK49	0.017	0.026	0.016	0.147	0.05	0.093	0.076	0.069	0.079
GmCRK50	0.582	0.656	0.041	0.002	0.398	0.011	0.213	0.796	0
GmCRK51	0.058	0.056	0	0	0.102	0	0.018	0.0925	0
GmCRK52	8.32	0.557	25.2	5.207	0.049	3.926	18.389	0.023	0
GmCRK53	1.026	0.531	0.542	0.044	0.111	0.031	0.103	0.039	0
GmCRK54	0	0	0	0	0	0	0	0	0
GmCRK55	1.085	1.522	0.338	0.216	0.396	0.244	0.762	0.447	0.916
GmCRK56	2.174	0.29	0.367	0.281	0.423	0.223	1.419	0.926	0.693
GmCRK57	0.314	0	0.377	0.022	0	0.017	0.096	0	0
GmCRK58	0	0	4.902	0.077	0	0.116	0	0	0
GmCRK59	2.705	0	0.002	0.008	0	0	0.02	0.007	0
GmCRK60	3.146	0.015	0.072	0.088	0	0.094	0.124	0.015	0
GmCRK61	0	0	0	0	0	0	0.104	2.597	3.51
GmCRK62	12.275	1.094	0.029	0	0.891	0	1.627	0.655	0.027
GmCRK63	1.934	0.571	0.109	0.087	0.307	0.125	0.047	0.143	0.217
GmCRK64	1.355	0.906	0.855	0.122	6.119	0.068	2.295	1.535	0.632
GmCRK65	0.157	0.051	0.019	0.071	0.111	0.031	0.064	0.067	0
GmCRK66	0.804	4.743	0.057	0.784	0.01	1.369	0.643	1.986	0.461
GmCRK67	0.065	0.473	0.06	0.048	0.008	0.079	0.04	0.425	0.029
GmCRK68	0	0.011	0.02	0	0	0	0	0.006	0
GmCRK69	14.551	8.58	1.817	2.336	0.138	4.693	0.129	0.107	0.11
GmCRK70	13.955	2.44	4.289	3.122	0	14.712	0	0	0
GmCRK71	0.624	0.079	31.872	1.754	0.534	2.793	22.751	0.1	1.532
GmCRK72	0.006	0.126	0.252	1.322	0.08	0.515	0.025	0.056	2.047
GmCRK73	0.73	0	0.035	0	0.009	0	0.434	0.096	0.008
GmCRK74	0	0.005	0.064	0.456	0.026	0.154	0.004	0.021	1.172
GmCRK75	56.946	5.642	26.555	3.875	3.971	12.445	4.472	10.107	0.09
GmCRK76	0.01	0.01	2.931	0.748	0	4.559	0	0.005	0
GmCRK77	10.542	3.732	0.019	0.049	2.26	0.041	1.745	4.824	0
GmCRK78	0.247	0	0	0.009	0	0	0	0	0
GmCRK79	0.146	0.14	2.463	0.124	0.011	0.154	2.374	0.012	0
GmCRK80	3.439	1.095	8.086	1.564	1.127	2.472	0.549	0.417	1.024
GmCRK81	0.615	0.023	2.879	0.296	0.06	0.677	0.036	0	0.01
GmCRK82	1.52	0.204	8.102	1.039	0.02	1.343	1.063	0.115	0.065
GmCRK83	0.981	0.327	6.257	0.869	0.205	1.619	1.863	0.207	0.12
GmCRK84	5.228	1.923	2.923	2.316	2.224	1.965	4.163	3.058	1.997
GmCRK85	11.996	4.471	10.528	3.632	3.595	4.303	20.058	5.347	3.147
GmCRK86	3.408	3.373	3.643	0.841	2.839	1.193	13.884	5.007	1.157
GmCRK87	11.632	0.373	0.096	0.13	0.331	0.242	4.084	0.67	0.135
GmCRK88	8.112	17.212	0.432	1.691	1.132	2.473	2.245	8.289	0.044
GmCRK89	2.193	6.996	4.855	5.396	0.243	8.125	0.355	4.798	0.092
GmCRK90	0.369	0.058	0.079	0.188	0.016	0.293	0.058	0.027	0.008
GmCRK91	0.432	1.508	0.45	2.285	2.046	2.206	0.253	1.668	0.227
	leaves	stem	root	root hairs	sam	nodules	flower	pod	seed
