# Supplementary material for: Genome-wide analysis of the soybean CRK-family and transcriptional regulation by biotic stress signals triggering plant immunity
Source: PLoS One. 2018 Nov 15;13(11):e0207438. doi: 10.1371/journal.pone.0207438 (PMC6237359; doi:10.1371/journal.pone.0207438)
Supplement: S10 Table — Expression intensities of PAMPs- and pathogen-treated samples were compared to untreated control experiments and log2-ratios were used for visualization. The following genotypes were used: LDX01-1-65 (weak PTI response), LD00-2817P (strong PTI response), Williams PI548631 (susceptible to P. pachyrhizi), PI459025B (resistant to P. pachyrhizi), Sloan (susceptible to P. sojae) and Conrad (resistant to P. sojae). (XLSX) [file pone.0207438.s016.xlsx]

## Sheet: Hoja1
Supplementary Table 10. Expression pattern of GmCRKs in response to MAMPs (flg22+chitin), Phakopsora pachyrhizi (P. pachyrhizi) and Phytophthora sojae (P. sojae).
Gene name	flg+chit 30min		P. pachyrhizi (hpi)												P.sojae (hpi)
			12		24		72		144		216		288		24		48		72		120
	LDX01-1-65 (weak PTI)	LD00-2817P (strong PTI)	Williams PI548631	PI459025B	Williams PI548631	PI459025B	Williams PI548631	PI459025B	Williams PI548631	PI459025B	Williams PI548631	PI459025B	Williams PI548631	PI459025B	Sloan	Conrad	Sloan	Conrad	Sloan	Conrad	Sloan	Conrad
GmCRK1	0	0.0874628	0.243381	0.215836	0.0149329	0.62165	0.0532904	2.26933	0.361591	3.02219	-2.28397	0.416176	-3.38104	-1.01657	0.024464	0.0141002	-0.14567	0.0268952	0.0545986	0.178531	0.129113	0.109169
GmCRK2	0.14439	0.201634
GmCRK3	1.32193	0.736966	0.277685	0.394247	0.536053	-0.0648782	0.147436	-0.0457345	0.492516	0.247177	2.17906	1.33558	0.928276	1.04313	0.172962	-0.210184	0.960941	1.30739	-0.302292	-0.2778	-0.633615	-0.700891
GmCRK4	0	0	-0.0508907	-0.240163	0.118591	0.118181	0.172682	0.00883466	-0.0312886	-0.256717	0.18155	-0.0173195	0.0789171	-0.232742	-0.269139	-0.0978888	-0.922858	-0.657078	-0.514487	-0.332061	-0.739177	-0.703768
GmCRK5	0.0627358	0.415037	-0.766605	-0.420951	0.130246	0.130278	0.358802	1.25026	0.277162	0.966976	-0.261433	0.649336	-1.13521	0.134963	-0.0768189	0.10568	0.169944	0.11269	-0.69341	-0.623662	0.167986	0.411175
GmCRK6	0.379358	0.4293	0.512661	1.01855	0.448462	0.523902	0.493446	0.887041	-0.224137	0.810653	-0.216454	0.445796	-1.6683	0.0486908	0.169017	0.196416	-0.517546	-0.642431	-1.15592	-0.762711	-0.898029	-0.541223
GmCRK7	0	0
GmCRK8	1.9386	1.39232
GmCRK9	0	0
GmCRK10	0	0
GmCRK11	0.152003	0.459432	0.80991	0.668695	0.23083	0.0506318	0.219395	-0.322105	-0.187646	-0.51532	0.10675	-0.450798	-0.0530049	-0.0460862	0.0852389	-0.0776861	0.298424	0.316194	-0.305076	-0.17702	-0.0376877	-0.310661
GmCRK12	0	0
GmCRK13	0.956931	0.827163	1.02746	1.73923	0.295914	0.698502	0.410429	0.446513	-0.351061	0.357653	0.173879	0.00649258	-0.640761	-0.572349	0.536837	0.634627	3.41249	3.89216	2.76659	2.54182	2.00446	1.80229
GmCRK14	0.415037	0.415037
GmCRK15	0.887525	0.621488	1.56949	1.41342	0.84168	1.38097	0.403237	1.52055	0.620825	3.07082	2.16772	4.97383	3.44471	4.32362	-0.0129236	-0.0710233	4.05992	3.99926	1.13629	0.681879	1.2105	0.671873
GmCRK16	0	0
GmCRK17	0	0	0.620653	0.241953	0.271894	0.234115	0.105052	0.423251	-0.052125	0.161083	-0.59783	-0.0738825	-0.98539	-0.483701	0.196256	0.181768	-0.074923	-0.00846203	-0.242795	-0.391708	-0.221586	-0.333052
GmCRK18	0.304855	0.415037	0.513118	1.30277	0.35371	0.966073	1.24041	0.865616	1.39724	1.23009	1.10823	1.69949	-0.325472	0.306214	0.065095	-0.164099	0.422529	0.168685	0.501367	0.602623	1.18819	0.933186
GmCRK19	2.7885	3.08746	3.22601	3.9755	0.989417	0.963263	0.5213	0.799476	1.22534	0.643416	0.851157	1.86787	2.70537	2.54408	0.111477	0.0160972	3.0189	3.06505	1.06589	1.08413	0.654998	0.832273
GmCRK20	0.263034	0.514573	-0.3498	-0.436599	0.407573	0.7227	0.472867	3.0159	0.541926	2.97843	-0.0340354	1.51283	-1.33638	0.431532	0.165604	0.125334	-0.650099	-0.549648	-0.41614	0.0750638	0.352125	0.691991
GmCRK21	0.584963	1.32193	-0.3498	-0.436599	0.407573	0.7227	0.472867	3.0159	0.541926	2.97843	-0.0340354	1.51283	-1.33638	0.431532	0.165604	0.125334	-0.650099	-0.549648	-0.41614	0.0750638	0.352125	0.691991
GmCRK22	0	0
GmCRK23	0.0458037	0.152003
GmCRK24	0	0	-0.556269	-0.124169	-0.0387789	-0.150529	0.00258617	-0.375326	-0.0696077	-1.21474	0.74419	-0.224442	0.224254	-0.769488	0.097066	0.00667722	0.10406	0.371644	0.00684815	-0.0886163	-0.131567	-0.267868
GmCRK25	0	0
GmCRK26	0.228819	0.770518
GmCRK27	0.304855	0.807355	2.6154	3.16847	0.0429747	0.122669	-0.255315	0.19109	0.148983	0.707165	0.0500909	-0.870213	-0.567579	-0.851826	0.197546	0.340866	2.05115	1.62287	1.07895	1.13588	-0.26807	-0.565228
GmCRK28	1	0.584963
GmCRK29	0	0
GmCRK30	0	0
GmCRK31	0	0	-0.128277	0.138637	0.0347189	-0.0883951	0.166577	-0.281807	-0.243059	0.0726453	-0.0509701	-0.032462	0.361537	0.252512	0.039443	0.15057	0.206896	0.113398	-0.269939	-0.0340688	0.324103	-0.0263421
GmCRK32	0	0
GmCRK33	0	0
GmCRK34	0	0.36257	-1.09184	-0.657428	-0.26302	0.0825624	-0.0477886	-0.708111	-0.422351	0.5941	-2.25895	-1.44662	-2.87549	-1.54727	-0.00724262	-0.0480777	0.418118	0.412555	0.276974	0.136627	0.542592	0.161613
GmCRK35	0.169925	0.430634
GmCRK36	0	0
GmCRK37	0	0.29956
GmCRK38	0	0.378512	-0.916275	0.220829	0.181155	-0.200848	0.289773	0.236626	-0.391229	0.262481	-0.144636	0.0376496	-1.38363	0.0202282	0.158037	0.0380757	-0.0262382	0.187118	-0.829566	-0.681691	-0.329832	0.0578006
GmCRK39	0	0.303907	-0.659175	-0.653412	0.0357138	0.937423	0.261452	1.73203	-0.13038	2.20505	-0.414378	0.623469	-2.45546	-0.701684	-0.0529901	-0.131759	0.375326	0.610112	0.36028	0.762979	0.410504	0.579457
GmCRK40	0	0
GmCRK41	0.743225	0
GmCRK42	2	1.5025
GmCRK43	0	0
GmCRK44	0.0443941	0.343954
GmCRK45	0	0
GmCRK46	0	0	-0.898627	-0.0745944	-0.120356	0.0482156	-0.0431685	0.480748	-0.714948	0.0582218	-1.86278	-1.39078	-1.60267	-1.49738	-0.00794146	-0.0462654	-0.0701156	-0.100004	-0.13179	-0.106915	-0.145682	-0.181032
GmCRK47	0	0
GmCRK48	0	0.332575	-0.577324	-0.427962	0.413889	0.61552	0.308057	1.10684	-0.287838	1.28714	-0.453414	0.694922	-1.32985	-0.0167251	0.0829136	0.180938	0.0828441	-0.108045	0.398371	0.424939	1.42765	0.809277
GmCRK49	0	0
GmCRK50	0	0
GmCRK51	0	0
GmCRK52	0.874469	1.05889
GmCRK53	0	0.415037
GmCRK54	0	0
GmCRK55	2.32193	2.56884	3.4581	4.57049	0.519804	1.32018	0.436352	0.880774	0.285185	0.572579	0.455614	1.67252	0.0180842	0.855772	0.183366	0.154789	1.46141	1.11744	0.602619	0.848194	1.81433	1.41232
GmCRK56	2	2.58496
GmCRK57	1.45943	2.58496
GmCRK58	0	0	0.0300964	0.185522	0.138909	-0.0141541	0.150176	0.0502586	0.184163	0.101102	-0.219642	0.0422095	0.00420611	-0.0467311	0.0409718	-0.0475456	0.0571324	-0.0532229	0.200659	0.09161	0.104634	0.138279
GmCRK59	1.80735	0
GmCRK60	2	2.16993
GmCRK61	0	0
GmCRK62	0	0.115477	0.243381	0.215836	0.0149329	0.62165	0.0532904	2.26933	0.361591	3.02219	-2.28397	0.416176	-3.38104	-1.01657	0.024464	0.0141002	-0.14567	0.0268952	0.0545986	0.178531	0.129113	0.109169
GmCRK63	0.265419	0.61446	3.55722	3.44978	1.51591	1.48426	1.21898	1.72178	2.51114	3.30761	-0.137703	1.94571	-1.05968	-0.105416	-0.0604071	-0.00981906	0.503375	0.024633	0.63699	0.226716	0.812349	0.253405
GmCRK64	0	0.0983343	-0.0544167	-0.375478	-0.566576	-0.288549	-0.0992589	-0.240945	-0.205331	-0.140207	-0.217569	-0.5758	0.0633756	0.159089	0.159107	-0.118644	-0.41038	-0.405773	-0.0814792	-0.0611083	0.0952705	0.140026
GmCRK65	0	0
GmCRK66	0	0
GmCRK67	0	0
GmCRK68	0	0
GmCRK69	1.27612	1.35252	2.66467	3.51217	2.30222	2.66631	1.34285	3.03501	1.15366	3.32762	0.377575	3.31404	-2.18962	0.566812	0.54345	0.465516	2.58586	3.09905	1.47629	1.73847	1.0802	1.2142
GmCRK70	2.11974	1.63649	4.65672	4.34306	2.93806	3.42717	0.753191	1.85947	2.93197	2.1773	0.160659	2.5586	-0.438977	0.419462	0.238607	0.312457	1.44793	1.39371	0.479058	0.86152	0.350601	0.88261
GmCRK71	0	0
GmCRK72	0	0
GmCRK73	2.88753	4.58496	2.00146	1.45382	0.966156	0.2904	0.803715	0.537218	1.43976	0.921885	2.47111	3.61343	2.68602	3.09757	-0.0689169	0.018886	0.190857	0.16906	0.205986	0.222831	0.293672	0.123701
GmCRK74	1	0
GmCRK75	0	0.200913	1.60901	1.81091	0.694458	0.73511	1.20916	2.71749	1.15503	2.08501	0.538372	1.61176	-1.04819	-0.0500008	-0.0818892	0.183606	1.89335	2.41186	1.29052	1.1777	0.477917	0.824476
GmCRK76	0	0
GmCRK77	0.0780025	0.263034
GmCRK78	1	1.80735
GmCRK79	0	2
GmCRK80	1.43296	2.45943
GmCRK81	1.48543	0.893085
GmCRK82	1.22239	0.807355	1.68711	1.43535	0.104451	-0.039157	0.206977	0.231881	0.358982	0.138611	1.78432	1.1471	1.91244	1.11748	0.346706	-0.217453	2.19934	2.22362	0.876823	0.4885	0.459992	0.206815
GmCRK83	0.807355	0.304855
GmCRK84	0.222392	1	0.763154	1.5978	0.350419	0.37225	0.369895	1.15868	0.715245	1.08328	0.73759	1.21275	0.189893	0.355613	0.0167938	0.13139	0.743303	0.970373	0.580707	0.387473	0.939875	0.530129
GmCRK85	0.19592	0.528379
GmCRK86	0	0.514573	1.46121	1.00223	0.585982	0.628413	0.615213	1.28642	0.988607	2.11146	1.26707	2.61067	1.24219	1.51364	0.0229004	0.0837173	0.0639325	0.497051	0.75289	0.716614	1.74985	0.83057
GmCRK87	0	0
GmCRK88	0.387023	0	0.639199	-0.49196	-0.412532	-0.522436	-0.0263356	0.404233	-0.0925422	-0.611289	0.19036	0.349967	0.116951	-0.132739	-0.0141999	0.0447971	-0.175236	-0.112635	-0.151687	-0.6167	-0.711888	-0.86801
GmCRK89	0.263034	0.540568	0.211538	-0.359912	0.437364	0.090962	0.118644	0.360507	-0.402615	0.455984	-0.240674	1.10146	-1.64971	1.30577	-0.0406663	0.24079	0.00636818	0.256956	-0.810253	-0.546258	-0.981485	-0.72766
GmCRK90	2.58496	2
GmCRK91	1	0	-0.0518389	-0.192131	-0.115077	-0.45329	-0.220437	0.0633668	-0.115264	-0.244503	0.0691046	-0.0616545	0.132271	0.0592431	-0.355902	0.137337	-0.617817	-0.324156	-0.0886176	-0.0572489	-0.043617	-0.119281
