# Supplementary material for: Genome-wide analysis of the soybean CRK-family and transcriptional regulation by biotic stress signals triggering plant immunity
Source: PLoS One. 2018 Nov 15;13(11):e0207438. doi: 10.1371/journal.pone.0207438 (PMC6237359; doi:10.1371/journal.pone.0207438)
Supplement: S11 Table — Glycine max (Gm), Medicago truncatula (Medtr), and Phaseolus vulgaris (Phvu) expression data. (XLSX) [file pone.0207438.s017.xlsx]

## Sheet: Hoja1
Supplementary Table 11. Expression pattern of legumes CRK genes containing 4 DUF26 domains in different organs/tissues/treatments.
Glycine max (Gm)
Gene name	leaves	stem	root	root hairs	sam	nodules	flower	pod	seed	Flower open	Flower unopen	Lateral root standard	Leaf ammonia	Leaf nitrate	Leaf standard	Leaf symbiotic condition	Leaf urea	Nodules symbiotic condition	Root tip standard	Root ammonia	Root nitrate	Root standard	Root symbiotic condition	Root urea	Shoot tip standard	Stem standard
GmCRK12	0.474	3	0.458	1.381	0.077	1.536	0.085	1.995	0.057	0.086	0.035	0.756	0.091	0.115	0.044	0.124	0.115	0	0.429	0.116	0.101	0.123	0.088	0.145	0.016	0.501
GmCRK13	3	0.127	1.319	0.947	0.062	1.744	0.409	0.004	0	0.034	0.017	0.344	0.045	0.069	0.117	0.05	0.095	0.178	0.13	0.67	1.423	1.656	0.698	0.656	0.047	0.056
GmCRK14	3	0.001	0	0.008	0	0.025	0.012	0	0	0.003	0.002	0.003	0.012	0.015	0.002	0.009	0.009	0.007	0.003	0.018	0.015	0.062	0.036	0.024	0.001	0.001
GmCRK47	0.021	0.071	0.273	0.556	0.001	1.121	0.007	0.005	0	0.004	0.002	0.164	0.008	0.014	0.012	0.006	0.007	0.001	0.018	0.009	0.014	0.025	0.003	0.005	0.006	0.004
GmCRK48	3	3	0.173	0.14	3	0.414	3	3	0.017	1.795	1.539	0.004	2.843	3	3	3	3	0.041	0	0.01	0.005	0.007	0	0.003	2.424	1.273
GmCRK57	0.314	0	0.377	0.022	0	0.017	0.096	0	0	0.027	0.006	0.013	0	0.003	0.003	0	0.005	0.009	0	0.286	0.515	0.007	0.154	0.066	0.002	0.002
GmCRK59	2.705	0	0.002	0.008	0	0	0.02	0.007	0	0.021	0.018	0	0	0.002	0.013	0.003	0.01	0.001	0	0.001	0.001	0.003	0.001	0.001	0.006	0.004
GmCRK60	3	0.015	0.072	0.088	0	0.094	0.124	0.015	0	0.496	0.076	0.048	0.009	0.024	0.254	0.004	0.121	0.073	0	0.678	0.506	1.413	0.209	0.057	0.06	0.068
GmCRK61	0	0	0	0	0	0	0.104	2.597	3	0.127	0.442	0	0	0	0	0	0	0	0	0	0	0	0	0	0.006	0
GmCRK67	0.065	0.473	0.06	0.048	0.008	0.079	0.04	0.425	0.029	0.025	0.042	0.007	0.001	0.003	0.005	0	0.001	0	0	0.038	0.168	0.095	0.013	0.007	0	0.125
GmCRK90	0.369	0.058	0.079	0.188	0.016	0.293	0.058	0.027	0.008	0.14	0.144	1.853	0.058	0.064	0.046	0.049	0.14	0.391	0.15	2.179	3	3	2.018	0.741	0.01	0.066
Medicago truncatula (Medtr)
Gene name	Leaf ammonia	Leaf nitrate	Leaf symbiotic condition	Leaf urea	Nodules symbiotic condition	Root ammonia	Root nitrate	Root symbiotic condition	Root urea
Medtr1g105600.1	0.134	0.15	0.137	0.11	0.029	0.015	0	0	0
Medtr6g055960.1	0.157	0.466	0.315	0.382	0.119	0.174	0.069	0.336	0.126
Medtr6g057750.1	0	0	0	0	0	0	0	0	0
Medtr6g057770.1	0	0	0	0	0.004	0.085	0.24	0	0.11
Medtr6g463710.1	0	0	0	0	0	0	0	0	0
Medtr6g463830.1	0	0	0	0	0.045	0.052	0.053	0	0.038
Medtr8g028065.1	0	0	0	0	0.03	0	0	0	0
Phaseolus vulgaris (Phvul)
Gene name	leaves	stem	root	nodules	flower	Flower buds	Green Mature Pods	Young Pods	Young Trifoliates
Phvul.004G125200.1	0	0	0	0	0.014	0	0	0	0
Phvul.008G077500.1	0.142	0.513	0.254	0.218	0.358	0.366	0.685	0.305	0.602
